# Supplementary material for: Internal structure of the action and acceptance questionnaire II (AAQ-II): evidence for a three-factor and bifactor model in two samples of university students
Source: PeerJ. 2025 Jul 9;13:e19620. doi: 10.7717/peerj.19620 (PMC12255244; doi:10.7717/peerj.19620)
Supplement: Supplemental Information 3 — AAQ-II, Action and Acceptance Questionnaire II. [file peerj-13-19620-s003.xlsx]

## Sheet: AAQ_Sample2_n830b
age	sex	item01	item02	item03	item04	item05	item06	item07
29	1	3	4	4	3	3	5	4
28	1	7	6	7	7	7	7	7
28	2	7	7	6	7	7	7	6
28	2	4	5	7	4	6	6	5
27	1	4	6	5	5	7	7	6
27	2	6	4	7	6	6	7	4
27	1	5	1	2	4	5	6	5
27	1	4	3	2	3	3	6	3
27	2	4	4	2	1	2	4	1
26	2	6	7	7	7	7	7	7
26	1	4	3	3	4	3	3	3
26	2	2	1	2	7	1	1	2
26	1	1	4	2	1	1	2	1
26	2	2	1	2	2	2	1	2
25	1	1	3	4	2	4	6	4
25	2	2	2	2	4	4	3	4
25	2	4	3	3	2	3	2	2
25	1	2	2	2	2	1	3	2
25	1	4	1	1	1	3	1	1
24	2	7	4	5	7	6	6	6
24	2	5	5	5	5	5	3	6
24	2	4	4	4	4	4	4	4
24	1	5	4	1	3	5	4	2
24	1	4	2	2	4	4	2	4
24	1	4	2	1	2	3	3	3
24	1	1	3	1	1	3	2	1
24	1	1	1	1	1	1	1	1
23	2	4	4	4	4	4	5	5
23	2	2	3	6	2	7	4	5
23	2	3	4	5	2	4	4	4
23	1	3	5	4	1	1	1	1
23	2	2	1	5	1	1	2	3
23	1	1	1	3	3	1	1	1
23	2	3	1	2	1	1	1	2
23	2	1	2	2	1	1	2	1
23	2	1	1	1	2	1	1	1
23	1	1	2	1	1	1	1	1
23	2	1	1	1	1	1	1	1
22	2	7	5	5	7	7	7	6
22	2	5	6	6	6	6	6	6
22	2	7	7	7	5	4	7	4
22	2	5	5	6	5	5	7	6
22	1	4	5	6	6	6	6	5
22	2	4	6	7	4	5	7	5
22	2	5	6	7	6	5	4	5
22	2	5	4	6	5	5	4	4
22	1	5	6	4	4	5	5	4
22	1	5	2	5	2	6	3	6
22	2	4	5	3	4	5	2	4
22	2	1	4	5	4	4	3	4
22	2	4	3	3	4	3	2	2
22	2	4	2	3	2	3	1	4
22	2	2	1	2	2	2	2	2
22	2	2	3	2	1	1	3	1
22	1	2	1	3	1	2	1	2
22	1	2	1	1	2	1	2	2
21	2	7	7	7	7	7	7	7
21	2	7	6	7	7	6	7	7
21	2	7	4	7	7	7	7	7
21	2	7	6	4	7	5	7	5
21	2	4	4	7	3	6	7	7
21	2	6	5	7	3	3	7	7
21	2	5	5	6	5	5	7	4
21	2	5	6	5	6	5	5	5
21	1	5	4	5	5	5	5	5
21	2	5	4	3	4	5	5	5
21	1	5	4	4	4	4	4	4
21	2	5	4	4	6	5	2	3
21	2	4	2	4	5	4	5	4
21	2	4	4	5	4	4	3	4
21	2	2	4	4	2	5	5	4
21	1	1	4	5	1	4	4	5
21	2	2	4	4	2	4	4	4
21	2	2	4	4	4	2	5	3
21	2	2	2	2	1	4	4	6
21	1	1	4	3	1	2	5	4
21	2	1	5	5	4	2	1	1
21	2	3	3	4	3	2	2	2
21	2	1	5	5	1	2	2	2
21	1	3	2	1	2	2	4	1
21	2	2	1	2	2	2	1	1
21	1	1	1	3	1	2	1	1
21	1	2	3	1	1	1	1	1
21	1	1	1	1	1	1	1	1
20	1	7	7	7	7	7	7	7
20	1	6	7	7	7	7	7	7
20	2	7	7	7	7	7	5	7
20	2	7	5	7	7	7	7	7
20	2	6	4	7	6	6	7	7
20	1	6	6	7	6	6	7	5
20	2	7	7	7	7	3	7	4
20	2	6	6	6	6	6	6	6
20	2	6	6	7	6	7	4	6
20	2	6	5	6	6	6	6	6
20	2	6	5	7	7	5	4	5
20	2	6	7	6	5	4	5	6
20	2	5	5	6	5	5	7	5
20	2	5	6	6	5	6	4	5
20	1	7	5	2	7	5	7	4
20	2	5	3	4	7	6	6	5
20	2	2	2	6	5	7	7	7
20	2	1	6	6	4	7	7	5
20	1	4	4	4	5	7	5	6
20	2	4	5	6	4	4	6	6
20	2	2	4	6	2	6	7	7
20	2	4	6	6	2	6	5	5
20	2	4	5	7	3	5	6	4
20	1	4	4	6	2	4	6	7
20	2	5	6	6	5	5	1	4
20	2	5	4	4	4	4	5	6
20	1	3	4	4	5	5	5	5
20	2	4	2	6	4	4	5	6
20	1	5	4	4	3	3	6	6
20	1	3	4	7	2	6	4	5
20	2	3	4	6	3	5	5	4
20	2	4	5	5	1	5	5	5
20	2	2	4	5	2	5	5	5
20	2	5	1	5	4	5	4	4
20	2	3	4	5	3	4	4	4
20	2	4	4	3	4	4	4	4
20	2	4	4	5	3	4	5	2
20	1	4	3	4	3	4	5	4
20	1	2	5	6	1	4	6	3
20	1	4	4	5	3	4	5	2
20	1	4	1	4	3	4	4	6
20	1	4	4	4	3	3	4	4
20	2	1	6	4	1	4	4	5
20	2	2	2	5	1	3	6	6
20	2	4	2	4	4	3	4	4
20	2	3	4	4	3	3	5	3
20	1	4	4	4	4	3	2	4
20	2	2	4	6	1	2	6	3
20	2	3	4	2	2	4	4	5
20	1	1	5	4	1	4	3	4
20	1	3	4	4	2	3	3	3
20	2	2	2	6	2	2	4	4
20	1	3	3	2	1	2	7	4
20	2	2	4	3	5	3	2	2
20	2	2	5	6	1	3	1	3
20	2	1	3	5	1	4	1	5
20	1	2	3	3	2	3	5	2
20	1	3	2	4	1	3	4	2
20	1	3	4	3	3	3	1	1
20	1	4	1	1	5	2	2	3
20	1	1	2	5	6	1	1	1
20	2	2	2	3	1	3	4	2
20	2	4	1	3	4	3	1	1
20	2	1	3	6	1	2	2	2
20	2	2	2	4	1	1	1	5
20	1	2	2	1	1	2	6	2
20	2	1	1	1	1	1	6	4
20	1	2	1	2	2	2	2	4
20	1	2	2	5	1	1	3	1
20	2	1	2	2	1	3	4	2
20	2	1	3	2	1	3	1	3
20	2	1	2	2	2	2	1	2
20	2	1	2	2	1	1	2	2
20	2	1	1	2	1	2	1	2
20	2	2	1	2	1	1	2	1
20	1	1	3	1	1	1	1	1
20	2	1	1	1	1	1	3	1
20	2	1	1	1	1	1	2	1
20	2	1	1	2	1	1	1	1
20	2	1	1	1	1	1	2	1
20	2	1	1	1	1	1	1	1
19	1	7	7	7	7	7	7	7
19	2	7	7	7	7	7	7	7
19	2	7	7	7	7	7	7	7
19	2	7	5	7	7	7	7	7
19	2	7	6	6	7	7	7	7
19	2	6	7	7	5	7	7	7
19	1	5	6	7	7	7	7	7
19	2	7	5	6	5	7	7	7
19	2	6	5	7	7	7	6	6
19	1	5	6	6	7	7	7	5
19	2	5	7	7	5	5	7	7
19	2	6	6	7	6	6	5	7
19	2	7	5	6	6	7	6	6
19	2	6	6	6	6	6	7	6
19	2	6	5	6	6	6	7	7
19	2	5	6	7	6	7	7	5
19	2	6	5	7	6	6	7	6
19	1	7	6	7	6	5	4	7
19	2	6	6	6	6	6	7	5
19	2	7	6	7	7	6	3	6
19	2	7	6	7	7	5	4	5
19	2	4	7	7	6	7	5	4
19	1	5	5	6	6	6	6	6
19	2	5	2	7	5	6	7	7
19	2	5	5	5	6	6	6	6
19	2	5	6	7	4	5	6	6
19	2	6	6	6	5	4	6	6
19	2	5	1	5	7	7	7	7
19	2	6	4	4	6	5	7	6
19	2	6	6	3	7	6	7	3
19	2	4	5	6	6	5	6	6
19	2	6	3	7	4	5	7	6
19	2	5	6	6	5	4	6	5
19	2	6	5	7	6	4	5	4
19	2	5	7	7	4	4	5	5
19	2	3	6	6	2	7	6	6
19	2	4	6	5	4	4	7	6
19	2	6	6	6	5	4	5	4
19	2	6	1	5	6	5	7	6
19	2	5	4	2	4	7	7	7
19	1	4	3	6	5	6	5	7
19	2	5	5	5	4	6	5	6
19	1	5	5	5	5	5	5	5
19	2	5	6	6	4	5	6	3
19	2	6	4	7	4	4	6	4
19	2	5	4	6	7	4	5	4
19	1	5	5	5	5	5	5	5
19	2	4	5	6	3	5	6	6
19	2	4	4	6	4	6	5	5
19	2	5	5	6	4	3	6	5
19	2	4	1	5	4	6	7	7
19	2	4	6	6	3	4	5	6
19	1	6	6	6	4	4	5	3
19	2	3	5	5	6	7	3	4
19	2	4	5	5	4	5	5	5
19	2	5	4	6	4	4	6	4
19	1	7	5	3	5	3	6	4
19	2	4	6	7	4	5	3	4
19	1	5	5	5	5	4	6	3
19	2	4	6	5	4	4	4	6
19	1	4	5	6	1	4	7	6
19	2	1	5	6	1	6	7	6
19	1	4	5	5	3	4	6	5
19	2	4	6	6	3	5	4	4
19	2	3	6	6	3	4	6	4
19	2	1	4	6	5	5	5	5
19	2	4	3	4	5	4	7	4
19	2	5	3	5	5	5	5	3
19	2	4	5	5	4	4	5	4
19	2	4	5	5	3	4	6	4
19	2	5	4	4	5	5	4	4
19	2	4	3	6	2	5	5	6
19	2	4	4	5	3	5	6	4
19	1	2	5	5	2	4	6	7
19	2	2	6	6	2	6	4	4
19	2	3	5	5	4	5	3	5
19	2	4	5	6	3	4	5	3
19	1	5	3	4	5	4	3	6
19	2	3	3	5	3	7	4	5
19	2	3	6	5	4	4	5	3
19	2	4	5	6	4	4	4	3
19	2	4	2	4	4	5	4	6
19	1	4	3	4	4	5	4	5
19	2	4	4	5	4	4	4	4
19	2	5	5	5	5	4	2	3
19	1	4	5	5	4	4	3	4
19	1	4	3	4	4	4	5	5
19	2	1	5	5	2	6	4	5
19	2	4	4	4	4	4	5	3
19	2	4	4	5	4	4	3	4
19	1	4	6	5	2	2	5	4
19	2	2	7	7	2	3	5	2
19	1	5	5	4	3	2	6	3
19	2	4	4	5	3	4	5	3
19	2	4	6	6	2	2	2	6
19	2	2	4	5	2	4	5	5
19	2	2	5	7	1	6	2	4
19	1	3	2	5	2	3	7	5
19	1	5	6	5	3	2	5	1
19	2	2	5	6	1	4	6	3
19	2	5	3	3	4	4	4	4
19	2	3	4	4	4	4	4	4
19	2	3	3	6	2	4	5	4
19	2	4	5	5	1	6	4	2
19	2	2	5	4	3	4	5	4
19	2	1	4	6	1	5	5	4
19	2	4	4	5	3	3	4	3
19	2	4	5	4	3	4	4	2
19	2	5	1	4	4	4	4	4
19	1	4	1	7	4	4	3	3
19	1	3	2	4	3	6	2	5
19	1	4	4	4	2	3	5	3
19	1	4	4	6	2	3	2	4
19	2	4	3	2	3	4	5	4
19	1	4	1	7	1	1	4	7
19	2	2	4	4	3	4	4	4
19	1	4	3	5	2	3	5	3
19	2	3	4	4	3	2	4	4
19	1	4	4	3	3	2	4	4
19	2	5	2	1	4	1	6	5
19	1	3	2	2	4	3	5	5
19	1	2	5	5	2	5	3	2
19	2	2	2	4	2	4	4	5
19	1	2	4	5	3	3	3	3
19	2	2	4	6	1	3	2	5
19	2	3	4	4	3	3	3	3
19	2	5	3	5	3	2	2	3
19	2	2	2	5	2	5	2	5
19	2	4	3	4	3	4	2	3
19	2	2	4	5	2	3	3	4
19	2	3	3	4	2	5	3	3
19	2	3	4	5	1	3	5	2
19	1	4	3	3	2	4	4	3
19	2	2	4	6	1	4	3	3
19	1	3	3	3	3	4	3	4
19	1	2	2	4	2	4	4	4
19	2	2	4	5	1	3	4	3
19	1	2	5	4	1	3	3	4
19	2	3	5	4	2	3	2	3
19	2	1	3	5	1	4	4	4
19	1	2	3	3	1	4	3	6
19	2	1	1	5	1	5	4	4
19	1	1	4	2	1	2	6	5
19	1	1	4	5	2	2	3	4
19	2	1	5	6	1	4	2	2
19	2	4	3	1	4	1	5	3
19	1	4	4	4	3	3	1	2
19	2	4	2	4	2	2	5	2
19	1	3	4	4	3	3	2	2
19	2	2	3	4	2	1	7	2
19	2	1	2	5	1	4	3	5
19	2	7	5	4	1	2	1	1
19	1	2	4	4	2	4	2	2
19	1	2	2	5	2	3	2	4
19	2	3	4	4	2	2	1	4
19	2	2	2	3	2	4	3	4
19	2	4	2	3	1	4	3	3
19	1	3	2	3	2	2	4	4
19	1	1	3	4	1	3	4	4
19	2	3	2	3	2	3	4	3
19	1	2	2	4	2	3	4	3
19	2	2	2	4	2	3	5	2
19	2	3	3	2	2	4	2	4
19	2	3	3	4	2	2	4	2
19	1	2	2	3	1	3	4	4
19	2	2	3	4	1	2	3	4
19	2	2	4	4	1	1	5	2
19	1	3	3	3	3	3	2	2
19	2	3	3	3	1	2	4	3
19	1	4	4	2	2	3	3	1
19	1	2	3	2	1	3	4	3
19	2	3	3	3	3	2	2	2
19	2	4	2	5	2	2	1	2
19	1	3	2	4	1	2	2	4
19	2	2	3	4	2	2	2	3
19	1	1	3	2	1	4	4	3
19	2	1	2	4	1	3	4	2
19	2	1	3	2	1	2	5	3
19	2	2	1	4	1	2	4	3
19	1	2	1	5	2	2	1	4
19	1	3	1	2	3	1	4	3
19	2	4	2	2	2	2	3	2
19	2	4	2	4	2	2	1	2
19	2	3	4	5	1	1	2	1
19	2	1	2	4	1	2	4	2
19	2	2	1	2	3	2	4	2
19	2	2	2	3	1	1	5	2
19	2	4	2	2	2	2	2	2
19	2	2	2	3	1	2	5	1
19	1	2	2	2	1	4	2	3
19	1	1	2	2	1	4	1	5
19	2	1	3	4	1	2	1	3
19	2	2	2	2	1	1	3	4
19	1	2	4	1	2	1	4	1
19	2	1	3	1	1	3	4	1
19	2	1	5	4	1	1	1	1
19	2	2	3	5	1	1	1	1
19	2	2	2	2	2	1	3	2
19	2	3	2	2	2	2	2	1
19	1	2	1	2	1	2	3	3
19	2	2	1	2	1	2	1	4
19	2	2	2	2	1	1	4	1
19	1	4	2	2	1	1	1	2
19	1	1	1	1	1	1	7	1
19	2	1	7	1	1	1	1	1
19	1	1	2	2	1	3	2	2
19	1	1	1	2	1	3	1	4
19	1	3	3	3	1	1	1	1
19	2	1	2	3	1	1	3	2
19	2	2	3	3	1	1	2	1
19	2	1	2	5	1	1	1	2
19	2	1	1	2	2	2	2	2
19	2	1	2	2	1	2	2	2
19	2	1	2	2	2	1	2	2
19	2	2	2	2	2	2	1	1
19	2	1	1	3	1	1	1	4
19	2	1	1	2	1	3	2	2
19	2	2	1	2	1	2	2	2
19	1	1	2	2	1	2	2	2
19	2	1	1	2	2	1	3	2
19	1	1	2	3	1	1	2	2
19	1	2	2	2	1	1	2	2
19	2	1	2	4	1	1	1	2
19	1	1	2	2	1	1	2	2
19	2	1	2	2	1	2	2	1
19	2	2	2	1	2	1	1	2
19	2	2	1	2	3	1	1	1
19	1	3	2	1	1	2	1	1
19	2	1	2	2	2	1	2	1
19	1	1	1	1	1	1	1	4
19	2	1	1	1	2	2	2	1
19	2	1	1	2	1	1	2	2
19	2	1	2	2	1	1	2	1
19	2	2	1	2	2	1	1	1
19	1	2	2	1	1	1	1	2
19	2	2	2	2	1	1	1	1
19	1	1	1	2	1	1	2	2
19	1	1	2	2	1	1	2	1
19	1	1	3	1	1	1	2	1
19	2	1	2	2	2	1	1	1
19	1	1	1	1	1	1	2	2
19	1	1	1	1	1	2	2	1
19	1	1	1	3	1	1	1	1
19	2	2	1	1	1	2	1	1
19	2	1	2	2	1	1	1	1
19	2	1	1	1	1	2	1	2
19	2	1	1	1	1	2	1	2
19	1	2	1	2	1	1	1	1
19	2	1	1	2	1	1	1	1
19	2	1	1	2	1	1	1	1
19	2	1	1	2	1	1	1	1
19	2	1	1	1	1	2	1	1
19	2	2	1	1	1	1	1	1
19	2	1	1	1	1	1	1	1
19	2	1	1	1	1	1	1	1
19	2	1	1	1	1	1	1	1
19	2	1	1	1	1	1	1	1
19	2	1	1	1	1	1	1	1
19	2	1	1	1	1	1	1	1
19	1	1	1	1	1	1	1	1
19	1	1	1	1	1	1	1	1
19	2	2		5	2	4	5	4
18	2	7	7	7	7	7	7	7
18	2	7	7	7	7	7	7	7
18	2	6	7	7	7	7	6	7
18	2	7	6	7	6	6	7	7
18	2	6	7	7	5	7	7	7
18	2	5	7	7	5	7	7	7
18	1	7	3	7	7	7	7	7
18	2	7	7	7	7	6	4	7
18	2	7	7	6	5	6	7	7
18	1	6	5	6	7	7	7	6
18	2	7	5	7	6	6	6	6
18	2	4	7	7	4	7	7	7
18	1	6	6	7	5	7	4	7
18	2	5	5	7	4	7	7	7
18	2	6	4	5	6	6	7	7
18	2	6	6	6	5	5	7	6
18	1	7	7	7	7	3	3	7
18	2	5	6	7	4	6	7	6
18	2	6	6	6	6	6	6	5
18	2	5	5	7	5	7	5	7
18	2	6	7	6	5	5	7	5
18	2	5	4	6	5	6	7	7
18	1	5	6	7	4	6	6	6
18	2	5	6	7	4	6	7	5
18	1	5	6	7	7	7	4	4
18	2	5	7	7	6	6	3	6
18	2	6	5	7	5	4	6	7
18	2	6	6	6	6	6	4	6
18	2	5	4	6	6	6	6	7
18	2	4	4	7	3	7	7	7
18	1	4	6	7	4	6	5	7
18	1	5	6	6	3	6	7	6
18	2	5	6	6	5	7	6	4
18	2	5	6	6	5	6	6	5
18	2	5	5	5	5	6	7	5
18	2	5	5	6	6	5	7	4
18	2	6	5	5	5	5	7	5
18	2	4	6	7	4	6	6	5
18	2	3	7	7	5	5	4	6
18	2	4	3	6	5	5	7	7
18	2	4	5	6	3	6	7	6
18	2	4	7	6	4	7	5	4
18	2	5	4	6	5	7	4	6
18	2	5	5	6	5	5	6	5
18	2	5	6	4	4	4	7	7
18	2	5	6	7	4	5	5	5
18	1	5	4	6	6	5	4	7
18	2	3	5	7	4	7	4	6
18	1	5	4	6	3	6	7	5
18	2	5	4	6	6	5	5	5
18	2	5	6	7	4	6	4	4
18	2	6	5	5	5	4	5	6
18	2	6	6	4	7	5	4	4
18	2	6	5	7	5	6	2	5
18	1	2	7	6	3	5	7	6
18	2	2	4	6	2	7	7	7
18	2	3	6	6	6	4	7	3
18	1	4	5	6	2	5	6	7
18	1	4	6	7	3	6	4	5
18	2	5	6	6	4	4	6	4
18	2	3	5	6	2	7	7	5
18	2	4	4	7	6	3	7	4
18	2	4	5	6	4	6	5	4
18	2	4	5	6	5	5	2	7
18	2	4	6	6	3	6	5	4
18	2	5	4	5	5	5	5	5
18	2	6	3	6	6	5	3	5
18	2	6	4	4	4	5	5	6
18	2	6	5	5	5	5	4	4
18	2	6	5	6	6	4	3	4
18	2	5	5	5	4	5	6	4
18	2	4	4	6	3	5	6	6
18	1	5	6	6	3	4	5	5
18	2	3	6	6	2	5	7	4
18	2	4	5	5	2	5	7	5
18	2	4	6	5	2	4	7	5
18	1	4	6	7	2	3	6	5
18	2	5	4	6	6	4	4	4
18	1	5	6	4	4	4	5	5
18	2	7	4	4	7	4	3	4
18	2	4	4	5	4	5	6	5
18	2	5	4	5	6	4	5	4
18	2	1	1	7	3	6	7	7
18	2	2	7	7	4	7	3	2
18	2	3	6	6	2	4	6	5
18	2	4	3	7	2	3	7	6
18	2	4	5	6	3	4	5	5
18	1	5	4	4	5	5	3	6
18	2	5	4	5	4	5	4	5
18	2	5	4	5	5	5	5	3
18	2	5	4	7	4	4	4	4
18	1	3	6	5	2	5	6	5
18	2	4	3	6	4	4	6	5
18	2	4	4	6	4	3	7	4
18	2	3	1	5	2	7	6	7
18	2	3	3	5	3	5	6	6
18	2	3	5	4	7	4	5	3
18	2	3	5	6	2	4	5	6
18	1	5	4	4	4	4	6	4
18	2	5	4	4	4	5	5	4
18	2	5	4	4	5	4	5	4
18	1	4	4	5	5	4	4	5
18	2	5	5	4	2	5	5	5
18	1	4	3	6	4	4	6	4
18	1	4	2	6	4	4	5	5
18	2	4	2	7	4	2	6	5
18	2	4	3	4	4	5	6	4
18	2	4	5	6	3	4	4	4
18	2	7	2	5	3	5	1	7
18	1	4	5	6	6	4	1	4
18	2	3	2	6	2	4	7	6
18	2	3	5	4	4	4	6	4
18	2	2	4	5	2	6	6	5
18	2	3	5	6	2	5	3	5
18	2	4	4	3	2	5	6	5
18	2	4	4	4	3	3	4	7
18	1	4	5	3	3	4	6	4
18	1	4	5	4	4	4	5	3
18	2	4	5	5	3	3	5	4
18	2	4	5	5	4	4	3	4
18	1	5	4	3	5	4	4	4
18	1	4	4	4	3	4	5	5
18	1	5	4	4	4	5	4	3
18	2	4	5	6	2	5	2	5
18	2	3	5	5	2	5	5	4
18	2	2	5	5	3	3	6	5
18	2	2	5	5	5	4	3	4
18	2	4	2	2	3	7	4	6
18	1	4	3	5	3	4	5	4
18	2	4	3	6	3	4	4	4
18	1	4	4	4	2	5	5	4
18	2	4	4	4	4	4	4	4
18	2	4	4	4	4	4	5	3
18	2	4	4	5	5	3	4	3
18	2	4	4	6	3	4	3	4
18	1	5	4	3	4	4	3	5
18	1	5	4	4	4	5	3	3
18	2	5	4	5	4	4	1	5
18	2	4	6	6	2	4	2	4
18	1	3	5	4	2	5	5	4
18	1	5	3	2	5	4	4	5
18	1	4	4	4	4	4	4	4
18	1	4	4	4	4	4	4	4
18	2	5	3	5	6	2	3	4
18	2	2	4	2	3	5	6	5
18	2	2	4	5	3	3	5	5
18	1	2	4	5	3	5	4	4
18	1	2	5	6	4	4	1	5
18	2	4	4	2	3	4	6	4
18	2	4	4	4	4	4	4	3
18	1	4	5	4	4	3	3	4
18	2	4	4	3	5	4	4	3
18	2	2	5	6	1	4	6	3
18	2	4	4	5	2	4	4	4
18	1	3	2	7	6	4	3	2
18	2	2	1	7	2	2	6	6
18	1	2	3	4	2	6	6	3
18	2	3	2	5	1	4	7	4
18	2	3	4	4	4	4	4	3
18	2	3	6	4	2	2	5	4
18	2	4	4	4	1	2	5	6
18	1	5	3	3	5	3	3	4
18	2	5	3	4	4	2	4	4
18	2	2	6	7	1	1	2	7
18	1	5	1	6	5	4	1	4
18	1	2	4	4	2	4	5	5
18	2	2	4	5	1	3	5	6
18	2	2	4	4	1	4	6	4
18	2	3	4	2	3	3	6	4
18	1	3	4	6	2	3	4	3
18	2	4	2	5	2	2	5	5
18	2	4	2	5	5	2	3	4
18	2	4	4	5	3	3	4	2
18	1	5	3	3	4	3	3	4
18	2	3	4	5	4	4	2	3
18	1	1	1	5	1	4	7	5
18	1	1	3	3	1	4	7	5
18	1	2	2	3	2	5	5	5
18	2	2	2	4	2	5	4	5
18	2	2	4	5	1	4	4	4
18	2	2	4	6	1	2	4	5
18	2	3	3	3	3	3	4	5
18	2	3	3	4	2	3	5	4
18	2	4	1	4	1	4	6	4
18	2	4	2	2	4	4	4	4
18	2	4	3	4	2	4	3	4
18	2	4	3	4	3	5	2	3
18	2	4	4	3	4	3	4	2
18	2	5	5	1	5	2	4	2
18	2	5	3	5	4	3	2	2
18	2	3	4	4	1	4	4	4
18	1	1	3	5	2	4	4	5
18	2	2	2	4	2	4	5	5
18	2	1	2	6	1	5	4	4
18	2	2	2	5	2	2	5	5
18	2	2	4	3	2	2	5	5
18	2	2	4	4	1	4	4	4
18	2	2	4	4	3	4	3	3
18	2	3	2	4	3	3	4	4
18	2	3	4	3	3	4	3	3
18	2	4	2	3	2	4	4	4
18	2	4	3	2	3	3	4	4
18	2	3	2	4	2	3	5	4
18	2	2	2	3	4	4	5	3
18	2	3	2	4	3	2	5	4
18	1	4	5	2	1	3	2	6
18	1	1	3	5	1	4	5	3
18	2	2	4	4	2	4	2	4
18	1	2	4	5	1	5	2	3
18	1	2	7	4	1	4	2	2
18	2	4	4	3	2	2	3	4
18	1	4	5	3	3	2	3	2
18	2	5	3	6	1	2	3	2
18	2	6	4	3	3	2	2	2
18	2	3	4	4	2	3	3	3
18	2	2	4	4	2	3	3	4
18	1	3	4	3	3	4	2	3
18	2	1	3	4	1	4	5	3
18	1	1	3	4	2	1	6	4
18	2	2	2	4	3	3	3	4
18	2	2	4	2	2	3	5	3
18	1	2	4	5	1	4	4	1
18	2	2	5	5	1	2	4	2
18	1	3	3	4	2	4	2	3
18	1	2	4	2	1	4	4	4
18	1	2	3	4	2	3	3	4
18	2	2	4	3	1	3	5	3
18	2	3	4	4	2	3	4	1
18	2	3	4	4	1	4	3	2
18	2	4	4	6	2	2	1	2
18	2	1	4	4	1	2	5	4
18	2	1	4	5	1	1	4	4
18	2	1	4	5	1	6	1	2
18	2	2	2	4	2	2	4	4
18	1	2	3	3	2	3	4	3
18	2	3	4	4	2	2	3	2
18	2	3	5	3	4	2	1	2
18	1	3	5	4	1	2	2	3
18	1	4	2	2	3	2	4	3
18	1	4	5	5	1	2	1	2
18	2	2	4	4	2	2	2	4
18	2	2	3	5	2	2	4	2
18	2	3	4	5	2	2	2	2
18	1	3	3	2	4	3	3	2
18	2	3	3	3	4	3	2	2
18	1	2	4	2	1	2	5	4
18	1	1	5	4	1	3	3	2
18	1	2	1	3	2	2	4	5
18	2	2	2	2	2	3	4	4
18	2	2	2	3	1	4	4	3
18	1	2	2	4	2	2	4	3
18	2	3	2	2	1	2	5	4
18	2	4	1	4	3	4	2	1
18	2	4	3	2	1	1	5	3
18	2	2	4	5	1	2	3	2
18	2	1	6	4	2	2	1	3
18	2	1	4	2	2	3	4	2
18	1	1	4	4	1	2	5	1
18	2	1	4	6	2	1	2	2
18	1	2	2	4	3	2	2	3
18	2	2	3	1	2	4	4	2
18	2	2	3	2	1	2	4	4
18	2	2	3	3	2	3	4	1
18	1	4	4	4	1	1	2	2
18	2	2	4	5	1	2	2	2
18	2	2	3	3	2	3	2	3
18	1	1	2	1	1	3	6	4
18	2	1	1	4	1	3	4	4
18	2	1	2	3	2	4	2	3
18	2	1	5	3	1	3	2	2
18	2	2	2	4	2	2	3	2
18	1	2	2	5	2	2	2	2
18	2	2	3	2	2	3	2	3
18	2	2	3	3	1	2	3	3
18	2	2	4	3	1	3	2	2
18	2	2	4	3	2	2	2	2
18	1	2	4	4	1	1	2	3
18	1	1	1	4	1	3	2	5
18	2	2	2	3	2	3	3	2
18	1	3	2	3	2	1	3	3
18	2	2	1	1	3	4	3	3
18	1	4	2	4	2	2	1	2
18	1	2	4	4	2	2	1	2
18	1	1	3	2	4	3	1	3
18	2	1	2	3	2	4	1	4
18	1	2	2	2	2	2	1	5
18	2	2	3	4	3	2	1	1
18	2	2	4	4	1	1	3	1
18	2	4	3	3	2	2	1	1
18	1	2	3	2	2	2	3	2
18	1	3	3	2	1	2	3	2
18	2	2	3	4	1	2	1	3
18	1	3	3	1	1	1	5	2
18	2	1	4	4	1	2	1	2
18	2	2	1	2	1	1	6	2
18	1	2	2	2	2	2	3	2
18	1	2	2	2	3	2	2	2
18	2	2	4	5	1	1	1	1
18	2	2	3	2	1	2	2	3
18	2	1	1	1	2	3	3	3
18	2	1	1	3	1	3	1	4
18	1	1	2	3	1	2	3	2
18	1	2	1	5	2	1	2	1
18	1	2	2	2	1	2	3	2
18	2	2	2	2	2	2	2	2
18	2	2	2	3	2	1	2	2
18	1	2	3	2	1	2	2	2
18	1	3	2	2	3	2	1	1
18	1	3	1	1	2	2	3	2
18	2	2	2	2	1	2	3	2
18	2	1	5	4	1	1	1	1
18	1	2	2	2	2	2	2	2
18	1	1	3	3	1	2	2	2
18	1	2	3	3	2	2	1	1
18	2	1	2	4	1	1	1	3
18	1	1	3	3	1	3	1	1
18	1	2	1	4	1	2	1	2
18	1	2	1	6	1	1	1	1
18	2	2	2	2	1	2	2	2
18	2	4	1	1	3	1	1	2
18	2	1	1	4	1	4	1	1
18	2	1	1	1	1	4	2	3
18	1	2	2	3	1	2	1	2
18	2	1	2	4	1	1	2	2
18	2	2	2	3	2	2	1	1
18	2	1	1	4	1	3	1	1
18	2	1	2	2	1	2	2	2
18	2	1	3	1	1	1	4	1
18	2	1	4	2	1	1	2	1
18	1	2	1	1	1	2	2	3
18	2	2	1	2	1	2	2	2
18	1	2	2	2	1	1	2	2
18	2	2	2	3	1	1	1	2
18	2	2	3	2	1	2	1	1
18	1	4	3	1	1	1	1	1
18	2	1	2	4	1	1	2	1
18	1	1	1	1	1	4	1	3
18	2	1	1	2	2	1	2	2
18	2	1	2	2	1	1	2	2
18	1	1	2	4	1	1	1	1
18	2	1	4	2	1	1	1	1
18	2	2	1	3	1	1	1	2
18	2	2	1	3	1	1	1	2
18	2	2	3	1	1	1	2	1
18	2	2	3	1	1	1	2	1
18	1	1	2	3	1	1	2	1
18	2	2	1	1	1	2	1	3
18	1	2	1	2	1	1	2	2
18	1	2	2	2	1	2	1	1
18	2	1	2	2	1	1	3	1
18	1	1	1	1	1	3	2	1
18	2	1	1	2	1	2	1	2
18	1	1	3	2	1	1	1	1
18	1	2	1	1	1	1	1	3
18	2	2	1	1	1	2	1	2
18	1	2	2	1	1	1	1	2
18	2	1	3	2	1	1	1	1
18	2	1	1	2	1	1	1	2
18	1	1	1	2	1	2	1	1
18	2	2	1	1	1	1	2	1
18	2	2	1	2	1	1	1	1
18	1	2	2	1	1	1	1	1
18	2	1	2	2	1	1	1	1
18	2	1	2	2	1	1	1	1
18	1	1	1	2	1	1	2	1
18	2	2	1	1	1	1	1	2
18	2	2	1	1	1	1	1	2
18	2	1	1	1	1	1	1	2
18	2	1	1	1	1	1	2	1
18	1	1	1	1	1	2	1	1
18	1	1	1	2	1	1	1	1
18	1	1	1	2	1	1	1	1
18	1	1	2	1	1	1	1	1
18	1	1	2	1	1	1	1	1
18	2	2	1	1	1	1	1	1
18	1	2	1	1	1	1	1	1
18	2	1	1	1	1	1	2	1
18	2	1	1	1	1	1	1	2
18	1	1	1	1	1	1	2	1
18	2	1	2	1	1	1	1	1
18	2	1	1	1	1	1	2	1
18	1	1	1	2	1	1	1	1
18	2	1	1	1	2	1	1	1
18	1	1	1	1	2	1	1	1
18	2	1	2	1	1	1	1	1
18	2	1	1	1	1	1	1	1
18	2	1	1	1	1	1	1	1
18	2	1	1	1	1	1	1	1
18	2	1	1	1	1	1	1	1
18	2	1	1	1	1	1	1	1
18	2	1	1	1	1	1	1	1
18	2	1	1	1	1	1	1	1
18	2	1	1	1	1	1	1	1
18	2	1	1	1	1	1	1	1
18	1	1	1	1	1	1	1	1
18	1	1	1	1	1	1	1	1
18	1	1	1	1	1	1	1	1
18	1	1	1	1	1	1	1	1
18	1	1	1	1	1	1	1	1
18	1	1	1	1	1	1	1	1
18	1	1	1	1	1	1	1	1
18	2	4	2	2		5	6	5
18	1	1	1	1	1	3		4
